# Supplementary material for: Social anxiety prediction model for nursing students based on machine learning: a cross-sectional survey
Source: Front Psychiatry. 2025 Dec 12;16:1721618. doi: 10.3389/fpsyt.2025.1721618 (PMC12766779; doi:10.3389/fpsyt.2025.1721618)
Supplement: Supplementary file 1 [file DataSheet1.zip]

Archive with 8 entries (7 files):
- Appendix 1/
- Appendix 1/Figure_1.png
- Appendix 1/Figure_2.png
- Appendix 1/Figure_3.png
- Appendix 1/Figure_4.png
- Appendix 1/Figure_5.png
- Appendix 1/Figure_6.png
- Appendix 1/Figure_7.png
